# Supplementary material for: Polarized Exocytosis Induces Compensatory Endocytosis by Sec4p-Regulated Cortical Actin Polymerization
Source: PLoS Biol. 2016 Aug 15;14(8):e1002534. doi: 10.1371/journal.pbio.1002534 (PMC4985162; doi:10.1371/journal.pbio.1002534)
Supplement: S1 Data — (XLSX) [file pbio.1002534.s001.xlsx]

## Sheet: Figure 1D 
Time of maximum fluorescence peak relative to maximum Sec4p-GFP
		Sla1-RFP	Las17-RFP	Abp1-RFP
		-11.459	-7.599	5.893
		-7.487	-11.727	5.648
		-7.702	-7.122	10.384
		-3.39	-11.186	7.612
		-6.58336	-8.218	6.972
		-6.315	-6.563	7.612
		-7.643	-5.592	4.908
		-5.102	-10.194	3.971
		-5.409	-7.511	4.363
		-8.154	-10.323	5.984
		-9.319	-9.447	7.876
		-12.939	-5.141	8.279
		-10.498	-7.705	6.98
		-8.825	-7.961	2.924
		-15.461	-5.384	5.726
		-10.323	-6.441	6.989
		-7.759	-4.346	3.457
		-7.471	-6.13	4.322
		-9.353	-3.508	5.905
		-6.68	-5.323	8.864
	Average	-8.39362	-7.37105	6.23345
	Stdev	2.79668	2.28547	1.92051
	SEM	0.625357	0.511048	0.429439

## Sheet: Figure 2B
Duration of Sla1-RFP						Duration of Abp1-GFP
	WT	Sec6-4	Sec4-8	Sec2-41		WT	Sec6-4	Sec4-8	Sec2-41
	23.864	22.821	15.801	73.691		13.195	20.47	15.782	50.141
	18.614	22.834	37.141	47.471		13.334	14.348	23.923	42.342
	18.45	17.338	18.495	39.485		7.847	14.49	13.259	26.402
	13.123	12.02	23.816	31.61		7.92	7.431	18.516	15.723
	13.149	25.068	29.168	29.157		7.939	21.336	18.532	15.825
	15.803	26.333	37.091	36.866		10.597	11.53	18.588	13.222
	13.171	26.187	31.795	26.285		10.597	18.02	13.277	28.93
	21.088	20.322	29.111	63.111		15.978	20.832	28.873	44.619
	21.075	23.165	44.605	51.119		13.149	14.245	13.064	23.62
	21.179	23.061	23.644	23.645		13.202	16.06	14.491	13.222
	23.907	28.758	55.419	55.016		10.551	14.53	47.707	18.345
	21.062	28.806	21.043	49.95		13.391	16.978	31.499	18.441
	16.002	23.219	26.432	21.007		7.929	17.449	15.892	18.434
	15.805	26.143	23.719	39.51		13.159	17.541	18.53	31.735
	29.104	20.873	29.175	21.064		15.807	14.231	29.272	18.439
	21.054	18.076	21.271	31.618		13.171	7.266	29.152	10.55
	21.077	24.766	34.483	47.245		18.54	14.49	34.353	23.759
	31.787	25.879	31.789	23.715		15.932	25.577	23.856	15.83
	21.302	19.895	53.016	65.395		15.982	17.486	55.648	29.021
	18.461	32.222	52.901	34.231		10.656	14.557	21.141	42.065
	21.199	28.583	47.349	28.965		10.516	16.172	26.375	21.083
	15.947	29.172	26.3	65.811		10.61	11.436	15.746	20.925
All values are in seconds
Data plotted and analysed using Graphpad prism

## Sheet: Figure 2C
Velocity of Abp1p-GFP			37 degrees			23 degrees
		WT	sec2-41	sec4-8		WT	Msb3/4 del
		0.140034	0.0707897	0.0692217		0.0822443	0.0834264
		0.160673	0.0847142	0.0902443		0.110354	0.121437
		0.242883	0.0547549	0.148607		0.0736353	0.111716
		0.152487	0.0549565	0.101026		0.0894005	0.105719
		0.125282	0.0451143	0.127007		0.0520001	0.111469
		0.283734	0.0560794	0.132659		0.082345	0.127849
		0.188823	0.05759	0.102006		0.107145	0.155297
		0.115258	0.0489121	0.0740154		0.0717748	0.102407
		0.176232	0.0437199	0.0651961		0.0912984	0.121169
		0.165766	0.0619794	0.0422253		0.0749486	0.0428835
		0.117209	0.0449757	0.079274		0.0979426	0.0422722
		0.232059	0.0211049	0.0572556		0.121464	0.160872
		0.128869	0.0434624	0.0474212		0.0745906	0.106683
		0.126446	0.0217129	0.0846123		0.0541753	0.123012
		0.103694	0.0200918	0.0529264		0.0671275	0.176782
		0.0754775	0.0298551	0.058923		0.0964642	0.0801128
		0.175316	0.030166	0.040569		0.109717	0.105447
		0.111055	0.0125088	0.0778002		0.0821996	0.0724452
		0.134376	0.0256451	0.0541078		0.0631116	0.0986406
		0.140545	0.0350991	0.0843286		0.118029	0.0712185
		0.159865	0.0218486	0.059934		0.0748066	0.105844
		0.146664	0.0251629	0.0325273		0.0765819	0.118732
		0.0967966	0.0250351	0.0567451		0.0810199	0.0965632
		0.112654	0.0322216	0.0876829		0.0702583	0.11608
		0.16897	0.0561666	0.105579		0.0965868	0.0847379
		0.166553	0.0272693	0.138809		0.096353	0.0702677
		0.123623	0.0492269	0.0765422		0.11295	0.0727174
		0.117521	0.0239743	0.102023		0.110365	0.0725853
		0.133564	0.0294876	0.0693501		0.104997	0.065006
		0.144354	0.018148	0.0578066		0.102525	0.0558361
		0.143273	0.0249469	0.0337051		0.117496	0.112019
		0.0960194	0.0288646	0.0650703		0.135098	0.115114
		0.127667	0.0312304	0.0660008		0.0758758	0.105622
		0.184641		0.313024		0.122259	0.096799
		0.0962349		0.0387321		0.0729282	0.0776118
				0.104145		0.162669	0.0563272
				0.0418291		0.0957765	0.0826706
				0.0622838		0.0789101	0.114493
						0.115152	0.0502756
	Average	0.146132	0.0380853	0.0816109		0.113981	0.082711
	Stdev	0.0433989	0.0171056	0.0484455		0.066016	0.0759144
	SEM	0.00733575	0.0029777	0.0078589		0.0721802	0.0912244
						0.112282	0.0933475
						0.0906281	0.114493
						0.0985498	0.0966268
						0.0712464	0.0706145
						0.0762785	0.0695939
						0.130333	0.0542105
						0.114703	0.069124
						0.137091	0.0820959
							0.139727
							0.0594355
							0.078988
					Average	0.0941173	0.0938023
					Stdev	0.0235002	0.0291963
					SEM	0.00332344	0.00401043

## Sheet: Figure 2D 
Bud content per um Sla1p-RFP						Bud content per um Abp1p-RFP
	WT	Sec6-4	Sec4-8	Sec2-41		WT	Sec6-4	Sec4-8	Sec2-41
	1.11732	0.948638	0.318471	0.482509		0.698324	0.677599	0.106157	0.482509
	1.37825	0.755287	0.846262	0.632911		0.918836	1.13293	0.564175	0.180832
	1.43312	1.59424	0	0.439078		1.11465	0.594236	0	0.219539
	1.81159	0.820883	0.578592	0.322581		1.26812	0.656707	0.096432	0.430107
	1.14942	1.09409	0.134771	0.422535		1.14942	1.20503	0.269542	0.130378
	0.596422	0.860733	0.320171	0.109051		0.596422	1.13106	0.533618	0.140845
	0.883652	0.653778	0	0.767754		0.736377	0.653778	0.0796178	0.109051
	1.70732	0.726568	0.449871	0.782269		1.46341	0.847663	0.128535	0.191939
	0.7431	0.738241	0.629496	0.336323		0.636943	0.949167	0	0
	1.20746	0.586658	0.104058	0.346021		0.878156	1.08951	0.208117	0.448431
	0.837696	1.04849	0.730994	0.235849		1.04712	1.04849	0.292398	0.230681
	1.2012	0.699953	0.657895	0.795756		0.500501	0.583295	0.131579	0.235849
	1.26214	0.344293	0.230592	0.416233		1.16505	0.51644	0.230592	0.530504
	1.0101	1.14323	0.41876	0.408163		1.0101	0.979912	0.167504	0.104058
	1.51679	1.24238	0.225276	0.838574		1.08342	0.951773	0.300368	0
	1.68889	0.816612	0.4004	1.0274		1.42222	1.16659	0.4004	0.838574
	1.92555	0.512033	0.914077	0.636943		1.2837	0.402407	0.548446	0.513699
	1.17096	0.527315	0.936524	0.346021		0.819672	0.632778	0.416233	0.796178
	1.3363	0.790603	0.394737	0.974026		1.00223	0.67766	0.526316	0.11534
	1.51163	0.641231	0.415513	0.640439		0.813953	0.854975	0.692521	0.324675
	2.18522	1.33204	0.191755	0.972054		1.2487	0.968758	0.575264	0.457456
	0.904977	0.60722	0.739827	0.692041		0.995475	0.512033	0.986437	0.36452
	1.26422	0.568747	0.426136	0.576701		0.884956	0.568747	0.994318	0.11534
	1.39665	0.881168	0.255319	0.944669		1.11732	1.00705	0.0851064	0
	0.850547	0.4363	0.36452	0.613497		1.33657	1.21815	0.243013	0.674764
	1.19363	0.595327	0.39801	0.684932		1.19363	0.595327	0.39801	0.817996
	1.19048	1.22589	0.162338	0.327154		1.19048	0.564716	0.487013	0.513699
	1.95531	0.466984	0.517464	0.438597		1.39665	0.873587	0.258732	0
	1.15183	0.78064	0.850547	0.204082		0.837696	0.768384	1.09356	0.146199
	1.31579	1.33949	0.167645	0.780031		0.837321	0.595327	0	0.408163
	1.73228	0.512033	0.747863	0.615293		2.04724	1.30722	0	0
Data plotted and statistical analysis performed in Graph Pad prism

## Sheet: Figure 3D
	Sec 4 Las17	Sec4 Las17 pGal Las17	Sec4 Las17 pGal Sec4	Las17 Sla2	Las17 Sla2 pGal Las17
	4	0	4	3	2
	5	0	1	0	0
	10	0	1	0	0
	5	1	0	8	0
	8	0	1	8	0
	7	0	3	4	0
	12	1	0	7	3
	5	0	0	7	0
	8	0	0	5	0
	5	0	0	12	7
	4	3	0	0	0
	0	0	4	12	0
	2	0	3	0	7
	5	1	1	4	8
	8	8	0	4	0
	7	2	0	4	0
	7	0	0	4	0
	9	0	0	9	0
	11	5	2	6	3
	13	2	1	6	5
	5	3	1	9	5
	9	1	3	4	0
	12	4	0	12	0
	6	0	4	5	0
	0	0	0	5	3
	0	0	1	9	0
	11	6	0	3	3
	15	1	0	11	3
	7	5	3	5	1
	0	0	0	4	2
	0	3	0	3	7
	0	0	5	3	2
	7	0	0	7	0
	5	1	0	3	0
	10	1	0	5	0
	4	4	0	7	3
	9	2	0	3	6
	12	3	0	5	2
	8	0	3	7	1
	1	0	1	7	3
	6	6	0	3	1
	9	0	0	9	2
	4	0	2	8	2
	0	0	0	4	0
	3	0	4	2	0
	0	2	4	3	4
	5	4	1	4	1
	8	0	0	7	1
	7	0	3	6	0
	8	0	1	9	4
	5	0	3	0	0
	9	3	0	9	4
	6	3	2	9	0
	12	0	3	8	2
	7	0	4	6	0
	6	6	4	6	4
	5	0	0	7	2
	8	0	0	3	4
	11	2	0	0	3
	12	0	0	0	0
	10	5	0	5	0
	6	0	3	3	0
	9	0	2	6	0
	7	10	6	5	0
	6	3	7	1	0
	8	4	0	0	6
	10	2	0	0	0
	0	0	0	4	2
	0	3	0	7	0
	5	2	0	7	0
	2	2	0	6	1
	4	0	0	3	2
	7	0	0	1	2
	4	0	3	4	0
	7	0	2	3	0
	8	3	1	0	0
	11	0	1	7	1
	8	0	0	5	2
	3	6	0	5	2
	3	3	4	6	0
	6	0	3	7	6
	5	0	0	6	4
	4	9	0	0	2
	7	0	0	7	2
	0	0	0	0	0
	7	0	0	6	3
	4	0	0	2	0
	5	0	1	5	0
	6	6	1	0	0
	7	0	0	0	9
	5	0	0	5	3
	9	3	5	4	3
	5	2	0	10	0
	9	0	0	3	0
	12	0	5	4	1
	1	0	4	3	2
	5	3	2	4	0
	4	0	0	0	0
	10	0	0	0	0
	2	0	6	4	8
Average puncta per cell	6.18	1.49	1.29	4.71	1.71
Stdev	3.51154	2.23152	1.77123	3.06593	2.22154
SEM	0.351154	0.223152	0.177123	0.306593	0.222154
	P value	1.00825e-20	1.32048e-20		2.07593e-12
% cells with 0 puncta
	Sec 4 Las17	Sec4 Las17 pGal Las17	Sec4 Las17 pGal Sec4	Las17 Sla1	Las17 Sla1 pGal Las17
	11	56	55	16	48

## Sheet: Figure 4A
Speed of GFP-Sec4 in um/sec
	23 degrees				37 degrees
	wt	bbc1	rvs167		wt	las17-1 37	end4-1	las17-14
	0.125654	0.195378	0.0487492		0.162565	0.104294	0.185634	0.148012
	0.0485724	0.338014	0.0939625		0.0995703	0.228083	0.162729	0.198082
	0.131346	0.356896	0.0829026		0.36501	0.0806763	0.133191	0.173644
	0.193608	0.148805	0.0693515		0.426748	0.0518119	0.0757627	0.0489082
	0.131141	0.414148	0.0316614		0.212575	0.137246	0.110357	0.0298618
	0.304923	0.510173	0.177366		0.271634	0.112734	0.0650935	0.232118
	0.111732	0.0875407	0.144057		0.119032	0.149279	0.0595986	0.0585144
	0.139779	0.468283	0.141664		0.181138	0.201981	0.185823	0.075205
	0.241231	0.406896	0.154343		0.219474	0.104304	0.155445	0.124856
	0.156955	0.220993	0.226369		0.263528	0.172068	0.0296725	0.0443929
	0.198536	0.170688	0.114405		0.191261	0.0542569	0.0664266	0.0701273
	0.130531	0.405892	0.105293		0.451921	0.456222	0.0271627	0.225089
	0.07528	0.213926	0.0465344		0.217745	0.215651	0.130692	0.373048
	0.193655	0.0573244	0.103497		0.33081	0.5922	0.10767	0.135454
	0.0724799	0.28624	0.0343533		0.620694	0.135587	0.0568651	0.164165
	0.0900712	0.590353	0.2168		0.419179	0.130735	0.0646568	0.193353
	0.20701	0.782513	0.0497162		0.267273	0.131915	0.110344	0.204557
	0.150934	0.228475	0.0549799		0.232179	0.0765445	0.0373315	0.251716
	0.198927	0.278743	0.0632378		0.273001	0.172182	0.145567	0.198305
	0.308134	0.358475	0.0133028		0.0870382	0.210937	0.0601714	0.255452
	0.341383	0.154955	0.0152604			0.12309		0.230388
	0.157138	0.115151	0.0116031			0.0973981		0.406488
	0.486075	0.123576	0.097344			0.0619521		0.341843
	0.283717	0.111803	0.0416719					0.143328
	0.448521		0.0864315
	0.206462		0.0305472
			0.108599
			0.0817105
			0.06093
			0.0542212
			0.049303
			0.155832
			0.0850344
			0.0886065
			0.0687237
			0.110008
Average	0.197454	0.292718	0.0866214		0.270619	0.165267	0.0985097	0.180288
Stddev	0.109391	0.17789	0.0533852		0.13311	0.125886	0.05104	0.101711
SEM	0.0214534	0.0363116	0.00889753		0.0297643	0.0262491	0.0114129	0.0207616

## Sheet: Figure 5A
	Bud vs mother particle distribution
		WT		Sec2-41		Sec4-8
		Sla1-RFP	Abp1-GFP	Sla1-RFP	Abp1-GFP	Sla1-RFP	Abp1-GFP
		2.46351	1.99805	0.876516	0.462264	0.823079	1.23726
		0.511604	0.521527	0.55873	1.26984	1.04392	0.635427
		1.63572	1.84108	0.999224	1.01425	2.52125	1.74589
		11.9348	2.93135	1.94465	4.05136	0.451736	0.699461
		5.07544	5.63938	1.06686	1.55872	10.7349	1.22047
		6.43259	0.648889	1.38856	0.89848	1.00198	1.69084
		2.01388	1.33149	0.827671	0.795837	1.53518	0.944339
		22.3402	24.8225	3.21189	4.4498	1.11034	1.33241
		16.0749	7.23372	0.470806	0.712022	1.59073	3.00416
		9.3607	6.34772	0.711887	0.878873	0.447669	2.08912
		18.7372	4.80442	0.730545	0.612034	1.14371	0.92586
		4.28905	6.0285	1.27865	1.1721	1.88132	2.37641
		6.42047	9.79534	1.19899	1.18362	1.82994	1.60768
		10.5284	8.73471	1.69989	0.618141	1.20822	1.15023
		12.4231	12.9408	1.98836	2.01045	1.11981	0.509003
		2.7205	1.72048	1.68292	1.28997	2.40361	0.958889
		6.19652	8.9702	1.29917	1.36755	0.593668	2.02595
		5.27839	7.84807	1.06212	0.817016	1.00153	0.973708
		7.03853	4.6891	0.489412	1.15378	1.00247	1.25349
		2.37592	1.05316	1.21452	2.17416	1.84395	1.85197
		0.804349	5.44348	0.325712	0.847146	2.41071	0
		1.37831	1.30636	2.08123	1.75163	0.643256	1.00942
		0.872211	1.6572	3.00812	0.987471	1.21125	0.984544
		10.0337	8.22698	1.28136	0.197573	1.66169	1.58257
		14.8468	13.0297	1.07161	0.908135	1.02032	1.03558
		2.64094	1.55132	0.93812	1.76413	1.67375	0.797819
		4.32099	8.13492	2.87615	2.10925	0.638546	1.1873
		1.3941	1.03417	1.74614	3.84714	1.46402	0.998198
		1.39612	1.51109	2.12712	0.874156	1.68287	2.09812
		2.37789	2.96236	2.73054	0.712496	1.37313	0.413231
		4.01086	5.96854	1.79017	0.480159	0.336411	1.33878
		8.90426	4.56636	0.938576	0	1.26395	1.32572
		4.11174	3.34239	2.67481	0.100812	1.47685	1.0603
		7.18157	1.95861	1.98836	3.71242	1.71747	0.528932
		4.39063	4.23243	0.682924	0.871324	0.412434	0.474842
		3.35513	6.20965	1.29917	0.0871234	0.973835	2.23982
		6.09931	7.95563	1.06212	0.590147	1.72699	2.02058
		3.16591	2.7631	0.489412	0.5	1.45396	0.666401
		3.75473	4.30087	3.08312	1.50184	1.21883	0.468321
		5.70903	8.56354	2.10921	0	1.12026	1.26832
		1.13015	2.31506	0.782316	0.753125	1.61592	0.334105
		5.40031	5.66175	0.789128	0.908135	0.742565	1.60889
		3.19962	6.66898	0.102842	1.75012	1.15326	1.53331
		6.01187	7.57495	2.75614	1.90812	1.00819	1.31608
		5.78459	12.0681	0.741651	1.79144	1.45748	1.62646
		3.42526	1.92149	2.43132	0.0812745	1.66418	1.31672
		7.82119	4.55972	0.457212	0.897123	0.856996	0.791531
		2.55811	3.40031	0.987124	0.125	1.68001	0.678465
		16.2696	11.9311	1.56125	1.59081	0.960225	0.960225
		4.82601	5.43188	0.108947	0.20145	1.90958	1.68043
	Average	6.02054	5.52305	1.39447	1.2068	1.47636	1.23155
	stddev	4.91928	4.37255	0.824452	1.01859	1.43033	0.59611
	SEM	0.695691	0.618371	0.116595	0.144051	0.202279	0.0843027

## Sheet: Figure 5C 
Bud vs mother particle ratios
	msb3/4 sla1	msb3/4 abp1	WT Sla1p	WT abp1p
	0.524518	0.771806	2.84629	2.92844
	1.81979	2.38847	13.1246	6.41647
	1.96463	2.24529	2.52369	2.68491
	2.02621	2.86053	5.42125	7.11539
	2.12019	1.92824	12.8103	24.7941
	2.22696	2.04104	4.58089	12.4892
	0.579995	1.24744	15.9792	26.3657
	1.44326	1.25501	13.3085	8.37942
	1.2634	1.19449	6.3402	4.93127
	1.00264	1.44498	4.13238	4.64893
	1.0949	1.35305	13.0824	9.51446
	2.08896	2.02566	1.90128	1.93914
	1.33657	2.30798	7.56658	7.13004
	1.49473	1.27724	6.01826	4.01217
	1.6622	1.44374	20.3646	4.62832
	0.762586	0.901706	5.95752	2.69507
	3.3058	1.29912	3.54682	2.08636
	1.8218	1.61478	1.91833	1.17749
	3.15141	2.70121	0.97561	0.780488
	0.0824948	0.120649	1.1454	0.963674
	1.21319	4.36749	0.862717	1.28832
	1.07834	0.819906	15.8184	7.9092
	2.91306	5.68047	2.68234	2.24036
	1.83681	1.11322	3.88723	4.27596
	3.54906	1.7345	3.65234	4.69587
	3.81803	2.35819	9.32001	7.72229
	1.38131	3.85093	3.53952	7.20005
	2.11528	1.83937	2.78205	4.36275
	0.685713	1.28831	3.00156	2.86512
	1.3823	0.58643	8.87826	5.59516
	2.09551	1.57779	7.39642	4.55164
	2.89104	2.69063	0.92004	1.13236
	1.27825	0.874017	7.1006	6.65682
	0.937752	1.15621	2.29411	3.85714
	0.819939	1.18857	20.1371	8.97015
	1.34816	0.889851	3.26002	2.68163
	2.18183	2.26264	21.9676	12.4261
	1.90061	1.46713	1.49926	1.85203
	1.26857	1.06336	1.63994	0.727356
	3.14318	3.62824	2.41625	2.33388
	2.26653	1.46905	4.54174	3.62845
			2.06203	2.16385
			3.33171	5.55285
			2.18728	2.31984
			0.873327	0.918142
			1.71946	3.75278
			5.75805	5.75805
			4.56204	4.39307
			10.1819	10.4814
			7.70165	3.02091
Average	1.75311	1.8129	6.19038	5.42029
Stddev	0.870539	1.07819	5.48762	5.09199
SEM	0.135955	0.168385	0.776066	0.720116

## Sheet: Figure 5E
Ratio of puncta bud vs mother
	WT		Sec4q79l
	SLA1		Sla1
Mother	bud	Ratio	Mother	bud	ratio
1	8	8	3	2	0.666667
1	9	9	6	10	1.66667
1	9	9	1	3	3
4	10	2.5	2	7	3.5
1	6	6	5	2	0.4
1	3	3	4	5	1.25
1	6	6	1	4	4
0	7	7	2	7	3.5
4	7	1.75	3	2	0.666667
3	11	3.66667	6	7	1.16667
2	8	4	8	10	1.25
2	12	6	1	3	3
5	13	2.6	2	7	3.5
2	8	4	3	4	1.33333
4	14	3.5	2	1	0.5
1	12	12	1	5	5
2	15	7.5	1	7	7
1	10	10	10	4	0.4
2	12	6	4	6	1.5
4	13	3.25	3	6	2
1	13	13	1	5	5
5	10	2	1	3	3
1	10	10	2	8	4
3	15	5	0	2	2
0	7	7	4	5	1.25
3	9	3	2	4	2
1	11	11	12	6	0.5
2	14	7	5	4	0.8
0	7	7	3	7	2.33333
0	6	6	4	9	2.25
2	11	5.5	2	7	3.5
Average		6.16989	Average		2.32043
Stdev		3.02068	Stdev		1.61032
Sem		0.675444	Sem		0.360078
WT			Sec4 q79l
	ABP1		Abp1
Mother	bud	Ratio	Mother	bud	ratio
0	5	5	3	4	1.33333
1	6	6	6	7	1.16667
0	7	7	2	5	2.5
1	7	7	1	4	4
3	6	2	3	2	0.666667
1	3	3	4	5	1.25
0	5	5	1	4	4
0	6	6	3	8	2.66667
2	6	3	2	5	2.5
1	8	8	5	3	0.6
1	10	10	9	5	0.555556
1	5	5	2	6	3
2	12	6	1	5	5
2	8	4	2	6	3
2	10	5	3	1	0.333333
3	16	5.33333	2	7	3.5
2	10	5	1	3	3
1	7	7	9	5	0.555556
0	9	9	6	2	0.333333
2	7	3.5	4	1	0.25
0	12	12	1	7	7
2	11	5.5	1	5	5
4	7	1.75	0	8	8
2	12	6	0	3	3
3	11	3.66667	6	3	0.5
3	9	3	1	6	6
2	11	5.5	10	3	0.3
1	10	10	7	5	0.714286
1	8	8	1	7	7
2	7	3.5	2	4	2
3	13	4.33333	2	6	3
Average		5.64785	Average		2.66856
stdev		2.42133	Stdev		2.21631
		0.541425	Sem		0.495583

## Sheet: Figure 5G
Velocity of GFP-Abp1p relative to wt
	WT	Sec4q79l
	1.31024	1.8006
	0.799754	1.18112
	0.971318	1.75113
	0.914195	1.08586
	0.522211	1.29739
	1.47951	1.79684
	0.51011	1.65992
	1.04492	1.22797
	0.480862	0.846785
	1.17187	1.46721
	1.65717	1.18844
	1.132	1.9597
	1.20933	2.07751
	0.910927	1.45171
	0.636429	3.35336
	0.804599	2.34778
	0.197244	1.09179
	1.45465	1.80811
	0.661092	1.5917
	0.72101	1.53094
	0.717198	0.848454
	0.739236	1.10527
	0.671095	0.834465
	0.939249	1.02058
	1.10527	1.40459
	0.834465	0.628541
	1.02058	1.2102
	1.40459	1.02982
	0.628541	0.789348
	1.2102	1.22737
	1.02982	1.63451
	0.789348	1.47182
	1.22737	2.24944
	1.63451	1.13026
	1.47182	0.60758
	2.24944	1.8006
	1.13026	1.18112
	0.60758	1.75113
	1.10527	1.08586
	0.834465	1.29739
	1.02058	1.79684
	1.40459	1.65992
	0.628541	1.22797
	1.2102	0.846785
	1.02982	1.46721
	0.789348	1.18844
	1.22737	1.9597
	1.63451	2.07751
	1.47182	1.45171
	2.24944	3.35336
	1.13026	2.34778
	0.60758	1.09179
	1.31024	1.80811
	0.799754	1.5917
	0.971318	1.53094
	0.914195	0.848454
	0.522211	2.76693
	1.47951	2.20643
	0.51011	1.19988
	1.04492	1.43455
	0.480862	1.2732
	1.17187	1.79306
	1.65717	2.11731
	1.132	1.68155
	1.20933	1.87153
	0.910927	2.47399
	0.636429	0.7856
	0.804599	1.4712
	0.197244	1.92489
	1.45465	2.24916
	0.661092
	0.72101
	0.717198
	0.739236
	0.671095
	0.939249
Average	1	1.54745
stddev	0.398593	0.565686
SEM	0.047641	0.0648886

[truncated: 2 more sheets: Figure 5H , Figure 6]
